# Supplementary material for: The Nuclear Pore Complex Mediates Binding of the Mig1 Repressor to Target Promoters
Source: PLoS One. 2011 Nov 14;6(11):e27117. doi: 10.1371/journal.pone.0027117 (PMC3215702; doi:10.1371/journal.pone.0027117)
Supplement: Table S1 — Yeast strains and plasmids used in this study. Strains are isogenic to BY263. (XLSX) [file pone.0027117.s004.xlsx]

## Sheet: Sheet1
Supplemental Table S1. Strains and Plasmids used in this study.
Strain	Genotype							Reference
NJS1	MATa trp1Δ63 lys2-801a his3Δ200 ade2-107 leu2-Δ1 ura3:: lexA-LacZ-LEU2							2007 Sarma et al.
NJS3	Same as NJS1 but gcr1::URA3							This study
NJS9	Same as NJS1 but nup84::G418R							This study
NJS15	Same as NJS1 but nup42::G418R							This study
NJS17	Same as NJS1 but nup53::G418R							This study
NJS19	Same as NJS1 but nup120::G418R							This study
NJS21	Same as NJS1 but nup133::G418R							This study
NJS33	Same as NJS1 but gcr1::URA3 and nup84::G418R							This study
NJS47	Same as NJS1 but snf1::G418R							This study
NJS76	Same as NJS1 but gcr1::URA3 and nup120::G418R							This study
NJS77	Same as NJS1 but gcr1::URA3 and nup133::G418R							This study
Mig1-GFP	MATa leu2Δ0 met15Δ0 ura3Δ0 Mig1-GFP-HIS3							2003 Huh et al.
NJS2019	Same as Mig1-GFP but nup84::G418R							This study
NJS2021	Same as Mig1-GFP but nup133::G418R							This study
NJS2024	Same as Mig1-GFP but gcr1::URA3							This study
NJS2026	Same as Mig1-GFP but nup120::G418R							This study
NJS2029	Same as Mig1-GFP but gcr1::URA3 and nup84::G418R							This study
NJS3002	MATa leu2Δ98 ura3-52 Mig1-HA							This study
NJS3007	Same as NJS3002 but nup84::G418R							This study
NJS3009	Same as NJS3002 but nup120::G418R							This study
NJS3011	Same as NJS3002 but nup133::G418R							This study
Plasmids								Reference
YEp-TRP	2m ori TRP AMPR							2001 Deminoff & Santangelo
YEp-TRP-LexA	Same as YEp-TRP but LEXA inserted							2001 Deminoff & Santangelo
YEp-TRP-LexA	Same as YEp-TRP but NUP84-LEXA inserted							2007 Sarma et al.
